# Supplementary material for: Development and Characterization of In Situ Gelling Nasal Cilostazol Spanlastics
Source: Gels. 2025 Jan 22;11(2):82. doi: 10.3390/gels11020082 (PMC11853827; doi:10.3390/gels11020082)
Supplement: Supplementary file 1 [file gels-11-00082-s001.zip]

Archive with 1 entries (1 files):
- gels-3401380-supplementary.pdf
